# Supplementary material for: Proline oxidase silencing inhibits p53-dependent apoptosis in MCF-7 breast cancer cells
Source: Amino Acids. 2021 Jun 4;53(12):1943–56. doi: 10.1007/s00726-021-03013-8 (PMC8651586; doi:10.1007/s00726-021-03013-8)
Supplement: Supplementary file 2 — Supplementary file2 (XLSX 20 KB) [file 726_2021_3013_MOESM2_ESM.xlsx]

## Sheet: Table S1 TP53 URA
ID	Genes in dataset	Expr Log Ratio
Q01581	HMGCS1	1.842
P29317	EPHA2	1.428
E9PNM1	FDFT1	1.318
P14324	FDPS	1.277
Q9NR19	ACSS2	1.086
P48200	IREB2	1.025
P24752	ACAT1	0.913
A0A0A0MTS2	GPI	0.874
P29034	S100A2	0.844
P10515	DLAT	0.837
Q9Y2T3-3	GDA	0.829
O95573	ACSL3	0.773
G3V5H8	NDRG2	0.75
P52789	HK2	0.749
Q9BST9	RTKN	0.741
P11388-3	TOP2A	0.726
Q08209	PPP3CA	0.724
P04179	SOD2	0.722
F5H8H2	MVK	0.692
Q9UBM7	DHCR7	0.683
Q7LG56	RRM2B	0.68
O75874	IDH1	0.648
P08243-2	ASNS	0.635
P00568	AK1	0.611
P51970	NDUFA8	0.609
A0A0U1RQF0	FASN	0.607
Q99719	SEPTIN5	-0.591
P50148	GNAQ	-0.595
Q9Y624	F11R	-0.599
P07858	CTSB	-0.618
P52701	MSH6	-0.623
D6RBV2	LMAN2	-0.625
Q70UQ0	IKBIP	-0.627
Q9HB40	SCPEP1	-0.634
P50454	SERPINH1	-0.644
Q96T88	UHRF1	-0.644
P0DMV8	HSPA1A/HSPA1B	-0.647
P31947	SFN	-0.648
P15121	AKR1B1	-0.649
Q15121	PEA15	-0.651
A0A2R8YDT1	GLUL	-0.651
O00469	PLOD2	-0.675
P07237	P4HB	-0.684
A0A0D9SGC1	MYO6	-0.686
P55209-2	NAP1L1	-0.687
Q09028-3	RBBP4	-0.689
A0A087X0K9	TJP1	-0.696
P30038-2	ALDH4A1	-0.717
O43752	STX6	-0.718
Q9BYG5	PARD6B	-0.723

## Sheet: Table S2 HICS1 URA
ID	Genes in dataset	Expr Log Ratio
P52701	MSH6	-0.6232
Q01831-2	XPC	-0.82002
O76062	TM7SF2	-1
P00918	CA2	-0.88753
E9PN19	LGALS8	-0.60609
D6RCM8	TNFAIP8	-1.12207

## Sheet: Table S3 SRBPE2 URA
ID	Genes in dataset	Expr Log Ratio
F5H8H2	MVK	0.675038
O75874	IDH1	0.647749
Q13907	IDI1	1.10611
Q01581	HMGCS1	1.93699
E9PNM1	FDFT1	1.61545
P14324	FDPS	1.27668
Q15125	EBP	0.826668
Q9UBM7	DHCR7	0.648528
A0A0U1RQF0	FASN	0.609452
Q9NR19	ACSS2	1.08648
A0A0B4J2A4	ACAA2	-1.25471

## Sheet: Table S4 Secondary tumor DEA
© 2000-2020 QIAGEN. All rights reserved.
ID	Genes in dataset	Expr Log Ratio
P29317	EPHA2	1.428
E9PNM1	FDFT1	1.318
P14324	FDPS	1.277
Q6GMV2	SMYD5	0.899
Q9UDY8	MALT1	0.875
A0A0A0MTS2	GPI	0.874
G3V5H8	NDRG2	0.75
P11388-3	TOP2A	0.726
Q08209	PPP3CA	0.724
P04179	SOD2	0.722
Q7LG56	RRM2B	0.68
O75874	IDH1	0.648
A0A0U1RQF0	FASN	0.607
E9PN19	LGALS8	-0.606
P07858	CTSB	-0.618
P52701	MSH6	-0.623
P49023-2	PXN	-0.636
P0DMV8	HSPA1A/HSPA1B	-0.647
A0A2R8YDT1	GLUL	-0.651
P61769	B2M	-0.651
O00469	PLOD2	-0.675
O15427	SLC16A3	-0.764
P68366	TUBA4A	-0.783
P16144-3	ITGB4	-0.79
A0A2R8Y478	CD9	-0.798
P52735-3	VAV2	-0.803
Q13948-2	CUX1	-0.815
Q01831-2	XPC	-0.82
Q6ISB3-2	GRHL2	-0.828
P36952	SERPINB5	-0.949
O75475	PSIP1	-0.993
Q53EL6-2	PDCD4	-1.025
P04083	ANXA1	-1.048
P06756	ITGAV	-1.106
P04350	TUBB4A	-1.359
P29373	CRABP2	-1.468
O15551	CLDN3	-1.535
P09382	LGALS1	-1.579
Q5T9L3-2	WLS	-1.771
A0A087X0D5	CTSH	-2.417
O95994	AGR2	-2.802

## Sheet: Table S5 Breast cancer DEA
© 2000-2020 QIAGEN. All rights reserved.
ID	Genes in dataset	Expr Log Ratio
Q01581	HMGCS1	1.842
P29317	EPHA2	1.428
Q01995	TAGLN	1.402
E9PNM1	FDFT1	1.318
P14324	FDPS	1.277
Q9Y4W2-3	LAS1L	1.271
Q9NR19	ACSS2	1.086
Q8NHP6	MOSPD2	1.031
P48200	IREB2	1.025
A0A0A0MTS2	GPI	0.874
Q02338	BDH1	0.866
B7Z8Z7	RBM47	0.857
P29034	S100A2	0.844
P53634	CTSC	0.804
A0A087X2E5	IDH3B	0.794
G3V5H8	NDRG2	0.75
P52789	HK2	0.749
Q9Y3A4	RRP7A	0.748
P11388-3	TOP2A	0.726
Q08209	PPP3CA	0.724
P04179	SOD2	0.722
K7EM18	EIF1	0.709
Q9Y617	PSAT1	0.667
O75874	IDH1	0.648
Q9Y5J1	UTP18	0.647
Q9BRQ6	CHCHD6	0.645
P41227	NAA10	0.644
P45880-2	VDAC2	0.643
Q969T9-2	WBP2	0.622
Q9H8H0	NOL11	0.612
P00568	AK1	0.611
A0A0U1RQF0	FASN	0.607
O43314-2	PPIP5K2	0.599
Q92841-3	DDX17	-0.588
Q99719	SEPTIN5	-0.591
P50148	GNAQ	-0.595
F8WD26	LMO7	-0.598
Q9Y624	F11R	-0.599
E9PN19	LGALS8	-0.606
Q8WXH0	SYNE2	-0.607
Q9UKX7	NUP50	-0.608
Q9H7L9	SUDS3	-0.61
Q8TCJ2	STT3B	-0.618
P07858	CTSB	-0.618
Q9NR45	NANS	-0.618
K7EKI8	PPL	-0.618
Q6KC79-2	NIPBL	-0.621
Q9UNF1	MAGED2	-0.621
P52701	MSH6	-0.623
Q9NWM8	FKBP14	-0.627

## Sheet: Table S6 Mammary tumor DEA
© 2000-2020 QIAGEN. All rights reserved.
ID	Genes in dataset	Expr Log Ratio
Q01581	HMGCS1	1.842
P29317	EPHA2	1.428
Q01995	TAGLN	1.402
E9PNM1	FDFT1	1.318
P14324	FDPS	1.277
Q9Y4W2-3	LAS1L	1.271
Q9NR19	ACSS2	1.086
Q6GMV2	SMYD5	0.899
A0A0A0MTS2	GPI	0.874
B7Z8Z7	RBM47	0.857
P56545	CTBP2	0.855
P29034	S100A2	0.844
P53634	CTSC	0.804
Q9P032	NDUFAF4	0.775
G3V5H8	NDRG2	0.75
P52789	HK2	0.749
Q9Y3A4	RRP7A	0.748
P11388-3	TOP2A	0.726
Q08209	PPP3CA	0.724
P04179	SOD2	0.722
K7EM18	EIF1	0.709
O75874	IDH1	0.648
Q9Y5J1	UTP18	0.647
P45880-2	VDAC2	0.643
Q969T9-2	WBP2	0.622
Q9H8H0	NOL11	0.612
P00568	AK1	0.611
A0A0U1RQF0	FASN	0.607
Q92841-3	DDX17	-0.588
F8WD26	LMO7	-0.598
Q9Y624	F11R	-0.599
E9PN19	LGALS8	-0.606
P07858	CTSB	-0.618
Q9NR45	NANS	-0.618
Q6KC79-2	NIPBL	-0.621
Q9UNF1	MAGED2	-0.621
P49023-2	PXN	-0.636
P04920-2	SLC4A2	-0.643
Q96T88	UHRF1	-0.644
P15121	AKR1B1	-0.649
Q96H79	ZC3HAV1L	-0.65
Q15121	PEA15	-0.651
A0A2R8YDT1	GLUL	-0.651
Q8IXM2	C17orf49	-0.652
Q8NFW8	CMAS	-0.664
P07237	P4HB	-0.684
A0A0D9SGC1	MYO6	-0.686
Q96N66-2	MBOAT7	-0.688
Q02818	NUCB1	-0.693
Q9BT09	CNPY3	-0.7
